# Supplementary material for: Natural resistance to Meningococcal Disease related to CFH loci: Meta-analysis of genome-wide association studies
Source: Sci Rep. 2016 Nov 2;6:35842. doi: 10.1038/srep35842 (PMC5090968; doi:10.1038/srep35842)
Supplement: Supplementary Dataset S1 [file srep35842-s2.xls]

## Sheet: Supplementary Dataset S1
Natural resistance to Meningococcal Disease related to CFH loci: Meta-analysis of genome-wide association studies
Federico Martinón-Torres, Eileen Png, Chiea Chuen Khor, Sonia Davila, Victoria J. Wright, Kar Seng Sim, Ana Vega, Laura Fachal, David Inwald, Simon Nadel, Enitan D Carrol, Nazareth Martinón-Torres, Sonia Marcos Alonso, Angel Carracedo, Elvira Morteruel, Julio López-Bayón, Andrés Concha Torre, Cristina Calvo Monge, Pilar Azcón González de Aguilar, Elisabeth Esteban Torné, María del Carmen Martínez…
Supplementary Dataset S1. Results of association tests carried out on the Spanish (ESIGEM), the UK (UKMGC), and the Combined (ESIGEM+UK) cohorts for SNPs that fall within CFHR gene.
				Spanish GWAS								UK GWAS								Combined meta-analysis
SNP	Base pair	Gene location	Risk allele	Frequency cases	Frequency controls	P-value	OR	SE	95% CI		Info score	Frequency cases	Frequency controls	P-value	OR	SE	95% CI		Info score	Fixed_P	Fixed_SE	Fixed_OR	95% CI		Random_P	Random_SE	Random_OR	95% CI		Q	I	Gene	Chromosome
rs193053835	196715667	intron	T	0.1235	0.1906	6.914e-05	0.599	0.1288	0.4654	0.771	0.962	0.1043	0.1559	3.418e-05	0.628	0.1123	0.5039	0.7826	0.965	9.62e-09	0.0864338	0.6153	0.519413	0.728888	9.62e-09	0.0864338	0.6153	0.519413	0.728888	0.782	0	CFHR	1
rs72482675	196716924	500 bp downstream	G	0.1388	0.2036	9.722e-05	0.6209	0.1223	0.4885	0.789	0.983	0.116	0.1686	3.21e-05	0.6442	0.1058	0.5235	0.7925	0.989	1.25e-08	0.0817381	0.6341	0.540233	0.744277	1.25e-08	0.0817381	0.6341	0.540233	0.744277	0.8198	0	CFHR	1
rs105980	196715666	intron	A	0.1247	0.1908	9.534e-05	0.606	0.1283	0.4713	0.7794	0.962	0.1043	0.1559	3.418e-05	0.628	0.1123	0.5039	0.7826	0.965	1.28e-08	0.0863005	0.6184	0.522166	0.732369	1.28e-08	0.0863005	0.6184	0.522166	0.732369	0.8343	0	CFHR	1
rs6695321	196675861	intron	G	0.3409	0.4053	1.761e-05	0.6672	0.09425	0.5547	0.8026	0.997	0.3178	0.3796	0.0001861	0.7604	0.07331	0.6586	0.8779	0.998	2.33e-08	0.0591601	0.7238	0.644556	0.812787	3.53e-07	0.0657032	0.7219	0.634672	0.821116	0.2735	16.61	CFHR	1
rs12406047	196677898	intron	T	0.1376	0.2015	0.0001058	0.6206	0.1231	0.4876	0.7899	0.987	0.1151	0.166	5.645e-05	0.6509	0.1066	0.5281	0.8022	0.989	2.38e-08	0.0823962	0.6377	0.542599	0.749469	2.38e-08	0.0823962	0.6377	0.542599	0.749469	0.7697	0	CFHR	1
rs11799595	196700322	intron	C	0.1372	0.2036	5.815e-05	0.6108	0.1226	0.4803	0.7767	0.992	0.1176	0.1668	9.383e-05	0.6624	0.1055	0.5387	0.8144	0.995	2.38e-08	0.0817654	0.6399	0.545145	0.751125	2.38e-08	0.0817654	0.6399	0.545145	0.751125	0.6161	0	CFHR	1
rs3753396	196695742	synonymous	G	0.1369	0.202	8.555e-05	0.6173	0.1228	0.4853	0.7853	0.992	0.1165	0.1666	7.108e-05	0.6568	0.1058	0.5338	0.8082	0.995	2.49e-08	0.0819432	0.6397	0.544785	0.751152	2.49e-08	0.0819432	0.6397	0.544785	0.751152	0.702	0	CFHR	1
rs1048663	196674982	Intron	A	0.1379	0.2026	7.843e-05	0.6154	0.1229	0.4836	0.7831	0.986	0.1162	0.1661	7.767e-05	0.6571	0.1063	0.5336	0.8093	0.989	2.52e-08	0.0822048	0.6389	0.543824	0.750597	2.52e-08	0.0822048	0.6389	0.543824	0.750597	0.6866	0	CFHR	1
rs74213209	196679010	Intron	G	0.1379	0.2026	7.843e-05	0.6154	0.1229	0.4836	0.7831	0.986	0.1162	0.1661	7.85e-05	0.6573	0.1063	0.5337	0.8095	0.989	2.55e-08	0.0822078	0.639	0.543906	0.750719	2.55e-08	0.0822078	0.639	0.543906	0.750719	0.6852	0	CFHR	1
rs10922107	196698651	intron	T	0.1372	0.2035	6.047e-05	0.6114	0.1227	0.4807	0.7776	0.992	0.1176	0.1666	9.82e-05	0.6632	0.1055	0.5393	0.8154	0.995	2.61e-08	0.0817823	0.6407	0.545808	0.752089	2.61e-08	0.0817823	0.6407	0.545808	0.752089	0.6153	0	CFHR	1
rs12402808	196691625	intron	A	0.1372	0.2031	6.332e-05	0.6122	0.1227	0.4814	0.7786	0.992	0.1176	0.1666	9.832e-05	0.6632	0.1055	0.5394	0.8154	0.995	2.71e-08	0.0817969	0.641	0.546048	0.752463	2.71e-08	0.0817969	0.641	0.546048	0.752463	0.621	0	CFHR	1
rs11801630	196692148	intron	T	0.1372	0.2031	6.332e-05	0.6122	0.1227	0.4814	0.7786	0.992	0.1176	0.1666	9.832e-05	0.6632	0.1055	0.5394	0.8154	0.995	2.71e-08	0.0817969	0.641	0.546048	0.752463	2.71e-08	0.0817969	0.641	0.546048	0.752463	0.621	0	CFHR	1
rs742855	196705520	intron	C	0.139	0.2032	7.935e-05	0.6186	0.1217	0.4874	0.7853	0.999	0.1181	0.1672	9.589e-05	0.6638	0.105	0.5403	0.8156	0.997	3.15e-08	0.0813116	0.6441	0.549211	0.755383	3.15e-08	0.0813116	0.6441	0.549211	0.755383	0.6608	0	CFHR	1
rs1065489	196709774	missense	T	0.1398	0.2018	0.000158	0.6318	0.1215	0.4979	0.8018	TYPED	0.1168	0.1677	5.346e-05	0.6533	0.1054	0.5314	0.8032	genotyped	3.25e-08	0.0814245	0.644	0.549004	0.755433	3.25e-08	0.0814245	0.644	0.549004	0.755433	0.8352	0	CFHR	1
rs11799380	196708455	intron	G	0.141	0.2033	0.0001452	0.6323	0.1207	0.4992	0.801	0.999	0.1179	0.1681	6.712e-05	0.6579	0.105	0.5355	0.8083	0.999	3.77e-08	0.0810503	0.6467	0.551711	0.758044	3.77e-08	0.0810503	0.6467	0.551711	0.758044	0.8041	0	CFHR	1
rs2336221	196708891	intron	T	0.141	0.2033	0.0001452	0.6323	0.1207	0.4992	0.801	1	0.1179	0.1681	6.712e-05	0.6579	0.105	0.5355	0.8083	0.999	3.77e-08	0.0810503	0.6467	0.551711	0.758044	3.77e-08	0.0810503	0.6467	0.551711	0.758044	0.8041	0	CFHR	1
rs11582939	196710157	intron	A	0.141	0.2033	0.0001452	0.6323	0.1207	0.4992	0.801	TYPED	0.1179	0.168	6.864e-05	0.6583	0.105	0.5358	0.8087	genotyped	3.87e-08	0.0810352	0.647	0.551983	0.758373	3.87e-08	0.0810352	0.647	0.551983	0.758373	0.8011	0	CFHR	1
rs1831280	196683274	intron	G	0.1415	0.2043	0.0001444	0.6296	0.1217	0.496	0.7993	0.986	0.1162	0.1662	7.515e-05	0.6566	0.1063	0.5331	0.8086	0.989	4.22e-08	0.0819073	0.6448	0.549167	0.757087	4.22e-08	0.0819073	0.6448	0.549167	0.757087	0.795	0	CFHR	1
rs11584505	196679927	intron	C	0.1415	0.2043	0.0001444	0.6296	0.1217	0.496	0.7993	0.986	0.1162	0.1661	7.767e-05	0.6571	0.1063	0.5336	0.8093	0.989	4.35e-08	0.0819044	0.6451	0.549425	0.757435	4.35e-08	0.0819044	0.6451	0.549425	0.757435	0.7913	0	CFHR	1
rs10489456	196687515	intron	A	0.1408	0.2048	0.0001173	0.6264	0.1215	0.4937	0.7947	0.992	0.1176	0.1667	9.629e-05	0.6628	0.1055	0.5391	0.815	0.995	4.56e-08	0.0815137	0.6469	0.55138	0.758967	4.56e-08	0.0815137	0.6469	0.55138	0.758967	0.7256	0	CFHR	1
rs529541	196719716	--	G	0.1468	0.2094	0.0002682	0.647	0.1195	0.512	0.8177	0.984	0.1176	0.168	6.514e-05	0.6561	0.1055	0.5335	0.8069	0.987	6.44e-08	0.0809684	0.6521	0.556407	0.764251	6.44e-08	0.0809684	0.6521	0.556407	0.764251	0.9302	0	CFHR	1
rs10922096	196662459	--	C	0.4239	0.4892	1.959e-05	0.6759	0.09173	0.5647	0.8091	0.985	0.4077	0.4665	0.0005644	0.7843	0.07047	0.6831	0.9004	0.988	9.52e-08	0.0572407	0.7422	0.663432	0.830319	3.16e-05	0.0764174	0.7366	0.634138	0.855617	0.1985	39.52	CFHR	1
rs70620	196704997	intron	A	0.1481	0.2078	0.0004266	0.6585	0.1186	0.522	0.8308	0.998	0.1181	0.1673	9.489e-05	0.6637	0.105	0.5402	0.8154	0.996	1.46e-07	0.0806071	0.6614	0.564742	0.774601	1.46e-07	0.0806071	0.6614	0.564742	0.774601	0.9604	0	CFHR	1
rs70621	196705009	intron	A	0.1481	0.2073	0.0004609	0.6601	0.1186	0.5232	0.8328	0.998	0.1181	0.1672	9.589e-05	0.6638	0.105	0.5403	0.8156	0.996	1.58e-07	0.0806054	0.6622	0.565427	0.775536	1.58e-07	0.0806054	0.6622	0.565427	0.775536	0.9719	0	CFHR	1
rs139124820	196905991	-	C	0.4234	0.4719	0.001893	0.7527	0.09144	0.6292	0.9005	0.988	0.342	0.4131	3.805e-05	0.7426	0.07225	0.6446	0.8556	0.983	2.5e-07	0.0581658	0.7465	0.666067	0.836646	2.5e-07	0.0581658	0.7465	0.666067	0.836646	0.9077	0	CFHR	1
rs75799269	196926303	--	A	0.1944	0.2444	0.01028	0.7565	0.1087	0.6113	0.9362	0.987	0.1242	0.1788	3.056e-05	0.6524	0.1024	0.5338	0.7975	0.987	1.62e-06	0.0768063	0.6994	0.601654	0.813026	1.62e-06	0.0768063	0.6994	0.601654	0.813026	0.3215	0	CFHR	1
rs11589158	196933238	--	G	0.1952	0.2444	0.01176	0.7608	0.1085	0.615	0.9411	0.988	0.125	0.1797	2.899e-05	0.6525	0.1021	0.5342	0.7971	0.988	1.82e-06	0.0766192	0.7013	0.60351	0.814936	3.74e-06	0.0791451	0.7015	0.600701	0.819214	0.3027	5.87	CFHR	1
rs80014984	196936992	--	A	0.1952	0.243	0.01445	0.7664	0.1088	0.6192	0.9485	0.989	0.125	0.1796	2.991e-05	0.6527	0.1022	0.5343	0.7975	0.988	2.4e-06	0.0768372	0.7037	0.605316	0.818074	1.22e-05	0.0830971	0.7042	0.59836	0.828762	0.282	13.59	CFHR	1
rs148833787	196905982	--	A	0.1978	0.2472	0.01263	0.7627	0.1086	0.6165	0.9436	0.979	0.1277	0.1832	3.624e-05	0.6552	0.1024	0.536	0.8007	0.971	2.41e-06	0.0768208	0.7038	0.605422	0.818164	3.65e-06	0.0782918	0.7039	0.603765	0.820643	0.3088	3.47	CFHR	1
rs146441739	196908385	--	T	0.1959	0.2447	0.01376	0.7665	0.1079	0.6203	0.9471	0.988	0.125	0.1792	3.435e-05	0.6554	0.102	0.5366	0.8004	0.989	2.56e-06	0.0764429	0.7057	0.607506	0.819765	8.48e-06	0.0809334	0.706	0.602439	0.827364	0.2916	10.09	CFHR	1
rs6669207	196939842	--	A	0.1957	0.2416	0.01818	0.7732	0.1089	0.6246	0.9572	0.985	0.1231	0.1781	2.439e-05	0.6473	0.1031	0.5289	0.7922	0.985	2.77e-06	0.0772528	0.704	0.605081	0.81909	8.27e-05	0.0928013	0.705	0.587753	0.845635	0.236	28.8	CFHR	1
rs76886884	196924288	--	C	0.1944	0.2436	0.01244	0.762	0.1088	0.6157	0.943	0.987	0.125	0.1782	4.501e-05	0.6592	0.1021	0.5396	0.8053	0.987	2.79e-06	0.07681	0.7055	0.606897	0.820123	2.79e-06	0.07681	0.7055	0.606897	0.820123	0.3314	0	CFHR	1
rs74822326	196924296	--	G	0.1944	0.2436	0.01244	0.762	0.1088	0.6157	0.943	0.987	0.125	0.1782	4.501e-05	0.6592	0.1021	0.5396	0.8053	0.987	2.79e-06	0.07681	0.7055	0.606897	0.820123	2.79e-06	0.07681	0.7055	0.606897	0.820123	0.3314	0	CFHR	1
rs72734328	196667944	--	G	0.2184	0.2865	0.000389	0.6885	0.1052	0.5602	0.8462	0.967	0.207	0.2507	0.003472	0.7796	0.08517	0.6598	0.9213	0.974	6.65e-06	0.0684567	0.7422	0.649007	0.848775	6.65e-06	0.0684567	0.7422	0.649007	0.848775	0.3586	0	CFHR	1
rs11580821	196667729	--	T	0.2191	0.2879	0.0003107	0.6853	0.1048	0.558	0.8415	0.968	0.2087	0.2513	0.004339	0.785	0.08485	0.6648	0.9271	0.975	7.25e-06	0.0682284	0.7439	0.650785	0.850338	8.43e-06	0.0688186	0.7437	0.649858	0.851094	0.3138	1.44	CFHR	1
rs10922093	196661181	--	G	0.2236	0.289	0.0004664	0.696	0.1036	0.5682	0.8526	0.979	0.2137	0.2544	0.006402	0.797	0.08324	0.677	0.9382	0.982	1.59e-05	0.0673315	0.7557	0.662271	0.862309	2.3e-05	0.0688675	0.7553	0.659931	0.864452	0.3079	3.81	CFHR	1
rs76434262	196880611	--	A	0.1865	0.2308	0.01093	0.7549	0.1105	0.608	0.9374	0.994	0.1131	0.1571	0.0004099	0.6874	0.1061	0.5583	0.8463	0.996	1.63e-05	0.0794064	0.719	0.615371	0.840081	1.63e-05	0.0794064	0.719	0.615371	0.840081	0.5409	0	CFHR	1
rs12405238	196661613	--	T	0.2241	0.2899	0.0003962	0.6935	0.1033	0.5664	0.8492	0.978	0.2147	0.2543	0.008012	0.8022	0.0831	0.6816	0.9441	0.982	1.81e-05	0.0672076	0.7576	0.664097	0.864268	9.16e-05	0.0749088	0.7556	0.652421	0.875096	0.2721	17.1	CFHR	1
rs76542692	196867064	--	C	0.1872	0.2305	0.0137	0.7629	0.1098	0.6153	0.9461	0.998	0.1139	0.1585	0.0003648	0.6867	0.1054	0.5585	0.8444	0.999	1.87e-05	0.0789364	0.7222	0.618679	0.843043	1.87e-05	0.0789364	0.7222	0.618679	0.843043	0.4893	0	CFHR	1
rs6428372	196859248	--	C	0.1884	0.2324	0.01281	0.7611	0.1097	0.6138	0.9436	1	0.1137	0.1579	0.0003968	0.6886	0.1053	0.5602	0.8465	0.999	1.87e-05	0.0788356	0.7225	0.619058	0.843226	1.87e-05	0.0788356	0.7225	0.619058	0.843226	0.5103	0	CFHR	1
rs72468003	196883372	--	A	0.1838	0.2254	0.01454	0.7611	0.1117	0.6114	0.9474	0.992	0.1121	0.1563	0.0003558	0.6834	0.1066	0.5545	0.8422	0.995	1.95e-05	0.0800661	0.7194	0.614917	0.841635	1.95e-05	0.0800661	0.7194	0.614917	0.841635	0.4855	0	CFHR	1
rs72485118	196859371	--	C	0.1884	0.2319	0.01356	0.7628	0.1097	0.6152	0.9457	1	0.1137	0.1579	0.0003968	0.6886	0.1053	0.5602	0.8465	0.999	2e-05	0.0788974	0.7232	0.619583	0.844145	2e-05	0.0788974	0.7232	0.619583	0.844145	0.501	0	CFHR	1
rs10801579	196877119	--	A	0.1872	0.23	0.01379	0.7628	0.11	0.6149	0.9462	0.995	0.1139	0.1581	0.0004073	0.6889	0.1054	0.5604	0.847	0.997	2.08e-05	0.0790383	0.7233	0.619498	0.844495	2.08e-05	0.0790383	0.7233	0.619498	0.844495	0.5036	0	CFHR	1
rs11811456	196847411	--	G	0.1876	0.231	0.01573	0.7665	0.1101	0.6177	0.9511	0.992	0.1128	0.1574	0.000368	0.6847	0.1063	0.5559	0.8434	0.991	2.23e-05	0.0794526	0.723	0.618738	0.844831	2.23e-05	0.0794526	0.723	0.618738	0.844831	0.4609	0	CFHR	1
rs4044578	196881420	--	C	0.3717	0.3379	0.04671	1.203	0.09273	1.003	1.442	0.995	0.4703	0.4054	0.0001615	1.289	0.06735	1.13	1.471	0.996	2.43e-05	0.0566187	1.2586	1.1264	1.40631	2.43e-05	0.0566187	1.2586	1.1264	1.40631	0.5469	0	CFHR	1
rs7546940	196870792	--	A	0.1884	0.232	0.01304	0.7613	0.1098	0.6139	0.9442	0.997	0.115	0.1582	0.0005385	0.6953	0.105	0.5659	0.8542	0.998	2.46e-05	0.0788461	0.7261	0.62213	0.847445	2.46e-05	0.0788461	0.7261	0.62213	0.847445	0.5506	0	CFHR	1
rs3795341	196887274	--	A	0.1838	0.2268	0.01162	0.7548	0.1115	0.6066	0.9391	0.991	0.1157	0.1579	0.0006966	0.6991	0.1056	0.5684	0.8598	0.994	2.72e-05	0.0797155	0.7249	0.620045	0.847488	2.72e-05	0.0797155	0.7249	0.620045	0.847488	0.6177	0	CFHR	1
rs74189670	196854383	--	T	0.1865	0.2274	0.02042	0.7742	0.1104	0.6236	0.9612	0.997	0.1121	0.1568	0.0003297	0.6827	0.1063	0.5543	0.8409	0.997	2.73e-05	0.0795958	0.7253	0.620532	0.847756	2.73e-05	0.0795958	0.7253	0.620532	0.847756	0.4118	0	CFHR	1
rs77601591	196903441	--	C	0.1842	0.2269	0.01214	0.7551	0.112	0.6063	0.9405	0.99	0.1157	0.1579	0.0006962	0.6988	0.1057	0.5681	0.8596	0.99	2.82e-05	0.0799177	0.7248	0.619713	0.847706	2.82e-05	0.0799177	0.7248	0.619713	0.847706	0.6149	0	CFHR	1
rs78531813	196892773	--	T	0.1838	0.2268	0.01275	0.757	0.1118	0.6081	0.9424	0.991	0.1157	0.1581	0.000667	0.6982	0.1056	0.5677	0.8587	0.994	2.88e-05	0.0798447	0.7253	0.62023	0.84817	2.88e-05	0.0798447	0.7253	0.62023	0.84817	0.599	0	CFHR	1
rs1409153	196880005	--	C	0.3699	0.3376	0.05454	1.195	0.0926	0.9965	1.433	0.995	0.4693	0.4047	0.0001661	1.288	0.06719	1.129	1.469	0.996	2.93e-05	0.056544	1.2551	1.12343	1.4022	2.93e-05	0.056544	1.2551	1.12343	1.4022	0.5124	0	CFHR	1
rs112735366	196890987	--	G	0.1838	0.2268	0.01286	0.7573	0.1118	0.6083	0.9427	0.991	0.1157	0.158	0.0006808	0.6986	0.1056	0.568	0.8592	0.994	2.96e-05	0.0798358	0.7257	0.620583	0.848623	2.96e-05	0.0798358	0.7257	0.620583	0.848623	0.5998	0	CFHR	1
rs78819940	196900776	--	C	0.1779	0.2168	0.01803	0.7653	0.1131	0.6132	0.9552	0.985	0.1104	0.1536	0.0004425	0.6845	0.1079	0.5541	0.8457	0.99	2.99e-05	0.0811911	0.7219	0.615695	0.846425	2.99e-05	0.0811911	0.7219	0.615695	0.846425	0.4753	0	CFHR	1
rs74219594	196846313	--	C	0.1893	0.2349	0.01302	0.761	0.11	0.6135	0.9441	0.99	0.1191	0.1622	0.0006897	0.7032	0.1038	0.5737	0.8618	0.989	3.03e-05	0.0785066	0.7299	0.625802	0.851314	3.03e-05	0.0785066	0.7299	0.625802	0.851314	0.6015	0	CFHR	1
rs12404243	196862569	--	C	0.1893	0.2318	0.01609	0.768	0.1097	0.6194	0.9522	TYPED	0.1142	0.1574	0.0005336	0.6943	0.1054	0.5648	0.8535	TYPED	3.14e-05	0.0790488	0.7288	0.624196	0.850934	3.14e-05	0.0790488	0.7288	0.624196	0.850934	0.5072	0	CFHR	1
rs7416336	196872175	--	G	0.1872	0.2286	0.01719	0.7691	0.1102	0.6197	0.9545	0.996	0.115	0.1584	0.0005089	0.6941	0.105	0.565	0.8528	0.997	3.17e-05	0.0790932	0.7288	0.624141	0.851008	3.17e-05	0.0790932	0.7288	0.624141	0.851008	0.5003	0	CFHR	1
rs79988468	196846344	--	A	0.1893	0.2352	0.01231	0.7593	0.11	0.612	0.942	0.99	0.1202	0.1622	0.000932	0.7101	0.1034	0.5799	0.8697	0.989	3.68e-05	0.0784198	0.7328	0.628396	0.85455	3.68e-05	0.0784198	0.7328	0.628396	0.85455	0.6572	0	CFHR	1
rs17494275	196828871	--	A	0.1959	0.2375	0.02275	0.7784	0.11	0.6274	0.9657	0.989	0.1255	0.1706	0.0004842	0.7014	0.1017	0.5747	0.856	0.994	4.01e-05	0.0777577	0.7359	0.631873	0.857053	4.01e-05	0.0777577	0.7359	0.631873	0.857053	0.4869	0	CFHR	1
rs6680966	196846003	--	C	0.1905	0.2369	0.01315	0.7615	0.1099	0.6139	0.9445	0.99	0.1202	0.1621	0.0009504	0.7106	0.1034	0.5802	0.8702	0.989	4.04e-05	0.0784142	0.7341	0.629517	0.856057	4.04e-05	0.0784142	0.7341	0.629517	0.856057	0.6466	0	CFHR	1
rs1853880	196901424	--	T	0.1802	0.2163	0.02987	0.7829	0.1127	0.6278	0.9764	0.988	0.1093	0.1536	0.0003134	0.6768	0.1083	0.5474	0.8369	0.99	4.06e-05	0.0813232	0.7258	0.618861	0.851218	4.06e-05	0.0813232	0.7258	0.618861	0.851218	0.3515	0	CFHR	1
rs572515	196646261	--	A	0.3923	0.3447	0.01137	1.265	0.09289	1.054	1.518	0.979	0.4345	0.3794	0.001218	1.252	0.0696	1.093	1.436	0.982	4.1e-05	0.0580146	1.2567	1.12163	1.40804	4.1e-05	0.0580146	1.2567	1.12163	1.40804	0.9291	0	CFHR	1
rs6685931	196867233	--	G	0.3709	0.3409	0.07644	1.178	0.09236	0.9828	1.412	TYPED	0.4674	0.4028	0.0001654	1.287	0.067	1.129	1.468	TYPED	4.32e-05	0.0564919	1.2483	1.11746	1.39446	4.32e-05	0.0564919	1.2483	1.11746	1.39446	0.438	0	CFHR	1
rs7412203	196855954	--	C	0.1838	0.2244	0.0191	0.7709	0.111	0.6202	0.9583	0.992	0.1137	0.156	0.0006441	0.6978	0.1055	0.5675	0.858	0.995	4.37e-05	0.0796609	0.7316	0.625842	0.855229	4.37e-05	0.0796609	0.7316	0.625842	0.855229	0.5153	0	CFHR	1
rs146429346	196832341	--	A	0.1983	0.2389	0.03019	0.7898	0.1088	0.6381	0.9776	0.993	0.1255	0.1709	0.000443	0.6996	0.1017	0.5732	0.8539	0.996	5.18e-05	0.07746	0.7403	0.636023	0.861674	5.18e-05	0.07746	0.7403	0.636023	0.861674	0.4155	0	CFHR	1
rs1329424	196646176	--	T	0.3916	0.3478	0.01217	1.262	0.09279	1.052	1.514	0.98	0.4325	0.3786	0.001539	1.246	0.06956	1.088	1.429	0.983	5.48e-05	0.0580366	1.2517	1.11712	1.4025	5.48e-05	0.0580366	1.2517	1.11712	1.4025	0.9124	0	CFHR	1
rs74229794	196838931	--	G	0.1998	0.2395	0.03225	0.7926	0.1085	0.6408	0.9805	0.995	0.1266	0.1711	0.0005516	0.7058	0.1009	0.5792	0.8601	0.997	6.68e-05	0.0771363	0.7448	0.640295	0.866362	6.68e-05	0.0771363	0.7448	0.640295	0.866362	0.4337	0	CFHR	1
rs74217989	196839179	--	T	0.1998	0.2395	0.03225	0.7926	0.1085	0.6408	0.9805	0.995	0.1266	0.1711	0.0005516	0.7058	0.1009	0.5792	0.8601	0.997	6.68e-05	0.0771363	0.7448	0.640295	0.866362	6.68e-05	0.0771363	0.7448	0.640295	0.866362	0.4337	0	CFHR	1
rs12029785	196658905	--	G	0.3934	0.3493	0.01585	1.245	0.0908	1.042	1.487	0.998	0.4326	0.3799	0.001614	1.241	0.06842	1.085	1.419	0.999	7.11e-05	0.0570524	1.2424	1.11096	1.38939	7.11e-05	0.0570524	1.2424	1.11096	1.38939	0.9774	0	CFHR	1
rs379489	196693451	--	A	0.4111	0.3697	0.02093	1.237	0.09199	1.033	1.481	TYPED	0.4789	0.4239	0.001281	1.242	0.06741	1.089	1.418	TYPED	7.5e-05	0.0568054	1.2403	1.10962	1.38637	7.5e-05	0.0568054	1.2403	1.10962	1.38637	0.9718	0	CFHR	1
rs3645	196663016	--	G	0.3959	0.352	0.01767	1.242	0.09144	1.038	1.486	0.992	0.4359	0.3826	0.001579	1.243	0.06891	1.086	1.423	0.992	7.9e-05	0.0574901	1.2426	1.11018	1.39081	7.9e-05	0.0574901	1.2426	1.11018	1.39081	0.9944	0	CFHR	1
rs10922103	196671118	--	G	0.3949	0.3493	0.0161	1.247	0.09178	1.042	1.493	0.988	0.4351	0.382	0.001745	1.242	0.06931	1.085	1.423	0.989	7.99e-05	0.0577887	1.2438	1.11061	1.39297	7.99e-05	0.0577887	1.2438	1.11061	1.39297	0.9721	0	CFHR	1
rs1061170	196659237	--	C	0.3934	0.3495	0.01598	1.245	0.09082	1.042	1.487	0.999	0.4326	0.3804	0.00179	1.238	0.0684	1.083	1.416	0.999	7.99e-05	0.057085	1.2405	1.10919	1.38736	7.99e-05	0.057085	1.2405	1.10919	1.38736	0.9604	0	CFHR	1
rs10801556	196660464	--	A	0.3934	0.3495	0.01598	1.245	0.09082	1.042	1.487	1	0.4326	0.3804	0.00179	1.238	0.0684	1.083	1.416	1	7.99e-05	0.057085	1.2405	1.10919	1.38736	7.99e-05	0.057085	1.2405	1.10919	1.38736	0.9604	0	CFHR	1
rs10922094	196661505	--	G	0.3934	0.3495	0.01598	1.245	0.09082	1.042	1.487	0.999	0.4326	0.3804	0.00179	1.238	0.0684	1.083	1.416	0.999	7.99e-05	0.057085	1.2405	1.10919	1.38736	7.99e-05	0.057085	1.2405	1.10919	1.38736	0.9604	0	CFHR	1
rs28664709	196671217	--	G	0.3949	0.3493	0.0161	1.247	0.09178	1.042	1.493	0.988	0.4349	0.382	0.001816	1.242	0.06937	1.084	1.422	0.989	8.06e-05	0.0578221	1.2438	1.11053	1.39306	8.06e-05	0.0578221	1.2438	1.11053	1.39306	0.9721	0	CFHR	1
rs12409291	196889818	--	C	0.1772	0.2157	0.02215	0.7702	0.1141	0.6158	0.9633	0.975	0.1088	0.1487	0.001084	0.6995	0.1094	0.5645	0.8667	0.983	8.09e-05	0.0825222	0.7325	0.623108	0.861097	8.09e-05	0.0825222	0.7325	0.623108	0.861097	0.5424	0	CFHR	1
rs2860102	196668319	--	A	0.3952	0.3511	0.01829	1.241	0.0916	1.037	1.485	0.99	0.4363	0.3827	0.001592	1.244	0.06916	1.086	1.425	0.99	8.16e-05	0.0576772	1.2429	1.11004	1.39166	8.16e-05	0.0576772	1.2429	1.11004	1.39166	0.9832	0	CFHR	1
rs10922102	196668287	--	C	0.3952	0.3511	0.01829	1.241	0.0916	1.037	1.485	0.99	0.4363	0.3828	0.001598	1.244	0.06917	1.086	1.425	0.99	8.17e-05	0.0576819	1.2429	1.11003	1.39167	8.17e-05	0.0576819	1.2429	1.11003	1.39167	0.9832	0	CFHR	1
rs12038333	196672454	--	G	0.3978	0.3481	0.008502	1.272	0.09146	1.063	1.522	0.989	0.4328	0.3826	0.003142	1.227	0.06938	1.071	1.406	0.989	8.18e-05	0.0577506	1.2432	1.11015	1.39219	8.18e-05	0.0577506	1.2432	1.11015	1.39219	0.7537	0	CFHR	1
rs12045503	196672473	--	C	0.3978	0.3481	0.008502	1.272	0.09146	1.063	1.522	0.989	0.4328	0.3826	0.003142	1.227	0.06938	1.071	1.406	0.989	8.18e-05	0.0577506	1.2432	1.11015	1.39219	8.18e-05	0.0577506	1.2432	1.11015	1.39219	0.7537	0	CFHR	1
rs74229793	196838003	--	A	0.1998	0.2398	0.03045	0.7906	0.1086	0.639	0.9781	0.995	0.1276	0.1709	0.000773	0.7131	0.1006	0.5855	0.8685	0.997	8.28e-05	0.0771251	0.7479	0.642974	0.869949	8.28e-05	0.0771251	0.7479	0.642974	0.869949	0.4858	0	CFHR	1
rs10801554	196657655	--	C	0.3934	0.3495	0.01598	1.245	0.09082	1.042	1.487	0.998	0.4326	0.3807	0.00191	1.237	0.06842	1.081	1.414	0.999	8.33e-05	0.0571142	1.2399	1.10859	1.38677	8.33e-05	0.0571142	1.2399	1.10859	1.38677	0.9548	0	CFHR	1
rs4658046	196670757	--	C	0.3949	0.3493	0.0161	1.247	0.09178	1.042	1.493	0.988	0.4349	0.3821	0.001869	1.241	0.06936	1.083	1.421	0.989	8.37e-05	0.0578386	1.2432	1.10996	1.39243	8.37e-05	0.0578386	1.2432	1.10996	1.39243	0.9666	0	CFHR	1
rs10754199	196670839	--	A	0.3949	0.3493	0.0161	1.247	0.09178	1.042	1.493	0.988	0.4349	0.3821	0.001869	1.241	0.06936	1.083	1.421	0.989	8.37e-05	0.0578386	1.2432	1.10996	1.39243	8.37e-05	0.0578386	1.2432	1.10996	1.39243	0.9666	0	CFHR	1
rs10922098	196664651	--	C	0.3952	0.3509	0.01791	1.242	0.09153	1.038	1.486	0.99	0.4356	0.3828	0.001781	1.241	0.069	1.084	1.42	0.991	8.71e-05	0.0576061	1.2414	1.10886	1.38978	8.71e-05	0.0576061	1.2414	1.10886	1.38978	0.9944	0	CFHR	1
rs7529589	196658279	--	T	0.3934	0.35	0.01674	1.243	0.09085	1.04	1.485	0.998	0.4326	0.3806	0.001879	1.237	0.06842	1.082	1.415	0.999	8.72e-05	0.057138	1.2392	1.10791	1.38605	8.72e-05	0.057138	1.2392	1.10791	1.38605	0.9661	0	CFHR	1
rs1329422	196655280	--	C	0.3931	0.3495	0.01652	1.243	0.09084	1.041	1.486	0.997	0.4326	0.3807	0.001902	1.237	0.06842	1.081	1.414	0.997	8.72e-05	0.057138	1.2392	1.10791	1.38605	8.72e-05	0.057138	1.2392	1.10791	1.38605	0.9661	0	CFHR	1
rs2300430	196655713	--	T	0.3931	0.3495	0.01652	1.243	0.09084	1.041	1.486	0.997	0.4326	0.3807	0.001902	1.237	0.06842	1.081	1.414	0.998	8.72e-05	0.057138	1.2392	1.10791	1.38605	8.72e-05	0.057138	1.2392	1.10791	1.38605	0.9661	0	CFHR	1
rs10801553	196655743	--	A	0.3931	0.3495	0.01652	1.243	0.09084	1.041	1.486	0.997	0.4326	0.3807	0.001902	1.237	0.06842	1.081	1.414	0.998	8.72e-05	0.057138	1.2392	1.10791	1.38605	8.72e-05	0.057138	1.2392	1.10791	1.38605	0.9661	0	CFHR	1
rs6428357	196675571	--	A	0.4171	0.3779	0.02378	1.231	0.09176	1.028	1.473	TYPED	0.4789	0.4243	0.001419	1.24	0.06736	1.086	1.415	TYPED	9.06e-05	0.0567666	1.2368	1.10657	1.38236	9.06e-05	0.0567666	1.2368	1.10657	1.38236	0.949	0	CFHR	1
rs1061147	196654324	--	A	0.3931	0.35	0.0173	1.241	0.09088	1.039	1.484	0.995	0.4326	0.3807	0.001894	1.237	0.06841	1.082	1.414	0.997	9.12e-05	0.0571372	1.2384	1.1072	1.38515	9.12e-05	0.0571372	1.2384	1.1072	1.38515	0.9774	0	CFHR	1
rs1329421	196656205	--	A	0.3931	0.35	0.0173	1.241	0.09088	1.039	1.484	0.997	0.4326	0.3807	0.001902	1.237	0.06842	1.081	1.414	0.998	9.14e-05	0.0571456	1.2384	1.10718	1.38517	9.14e-05	0.0571456	1.2384	1.10718	1.38517	0.9774	0	CFHR	1
rs2019724	196674917	--	A	0.4171	0.3778	0.02402	1.229	0.09125	1.027	1.469	TYPED	0.4789	0.4242	0.001394	1.24	0.06736	1.087	1.415	TYPED	9.18e-05	0.0566654	1.2361	1.10616	1.3813	9.18e-05	0.0566654	1.2361	1.10616	1.3813	0.9374	0	CFHR	1
rs10922100	196665208	--	A	0.3952	0.3511	0.01829	1.241	0.0916	1.037	1.485	0.991	0.4355	0.3827	0.001829	1.24	0.06906	1.083	1.42	0.991	9.38e-05	0.0576774	1.2404	1.10781	1.38886	9.38e-05	0.0576774	1.2404	1.10781	1.38886	0.9944	0	CFHR	1
rs11584435	196843580	--	T	0.1995	0.2395	0.03013	0.7898	0.1088	0.6381	0.9776	0.994	0.1287	0.1713	0.0009512	0.7181	0.1002	0.59	0.8739	0.997	9.61e-05	0.0770746	0.7502	0.645015	0.872538	9.61e-05	0.0770746	0.7502	0.645015	0.872538	0.5199	0	CFHR	1
rs10801555	196660261	--	A	0.3934	0.351	0.0203	1.235	0.09094	1.033	1.476	TYPED	0.4326	0.3801	0.00171	1.239	0.06837	1.084	1.417	TYPED	9.61e-05	0.0571657	1.2376	1.10642	1.38433	9.61e-05	0.0571657	1.2376	1.10642	1.38433	0.9773	0	CFHR	1
rs74217733	196837639	--	A	0.1998	0.2392	0.0343	0.7948	0.1085	0.6425	0.9831	0.995	0.1276	0.1709	0.0007879	0.7135	0.1006	0.5858	0.8689	0.997	9.63e-05	0.077157	0.75	0.644739	0.872446	9.63e-05	0.077157	0.75	0.644739	0.872446	0.4658	0	CFHR	1
rs12038674	196665651	--	C	0.3952	0.3511	0.01829	1.241	0.0916	1.037	1.485	0.991	0.4353	0.3827	0.001901	1.239	0.06912	1.082	1.419	0.991	9.83e-05	0.0577087	1.2397	1.10712	1.38816	9.83e-05	0.0577087	1.2397	1.10712	1.38816	0.9888	0	CFHR	1
