# Supplementary material for: Natural resistance to Meningococcal Disease related to CFH loci: Meta-analysis of genome-wide association studies
Source: Sci Rep. 2016 Nov 2;6:35842. doi: 10.1038/srep35842 (PMC5090968; doi:10.1038/srep35842)
Supplement: Supplementary Dataset S2 [file srep35842-s3.xls]

## Sheet: Supplementary Dataset S2
Natural resistance to Meningococcal Disease related to CFH loci: Meta-analysis of genome-wide association studies
Federico Martinón-Torres, Eileen Png, Chiea Chuen Khor, Sonia Davila, Victoria J. Wright, Kar Seng Sim, Ana Vega, Laura Fachal, David Inwald, Simon Nadel, Enitan D Carrol, Nazareth Martinón-Torres, Sonia Marcos Alonso, Angel Carracedo, Elvira Morteruel, Julio López-Bayón, Andrés Concha Torre, Cristina Calvo Monge, Pilar Azcón González de Aguilar, Elisabeth Esteban Torné, María del Carmen Martínez…
Supplementary Dataset S2. Results of association tests carried out on the Spanish (ESIGEM), the UK (UKMGC), and the combined (ESIGEM+UK) cohorts for SNPs with P-values < 1E-05.
Chromosome	Base pair	SNP	Gene location	Risk allele	UK_F_A	UK_F_U	P_UK	OR_UK	95% CI		ESIGEM_F_A	ESIGEM_F_U	P_ESIGEM	OR_ESIGEM	95% CI		Meta_P	P(R)	OR	OR(R)	Q	I	Within CFHR
1	196715667	rs193053835	intron	T	0.1043	0.1559	3.418e-05	0.628	0.5039	0.7826	0.1235	0.1906	6.914e-05	0.599	0.4654	0.771	9.62e-09	9.62e-09	0.6153	0.6153	0.782	0	CFHR
1	196716924	rs72482675	500 bp downstream	G	0.116	0.1686	3.21e-05	0.6442	0.5235	0.7925	0.1388	0.2036	9.722e-05	0.6209	0.4885	0.789	1.25e-08	1.25e-08	0.6341	0.6341	0.8198	0	CFHR
1	196715666	rs105980	intron	A	0.1043	0.1559	3.418e-05	0.628	0.5039	0.7826	0.1247	0.1908	9.534e-05	0.606	0.4713	0.7794	1.28e-08	1.28e-08	0.6184	0.6184	0.8343	0	CFHR
1	196675861	rs6695321	intron	G	0.3178	0.3796	0.0001861	0.7604	0.6586	0.8779	0.3409	0.4053	1.761e-05	0.6672	0.5547	0.8026	2.33e-08	3.53e-07	0.7238	0.7219	0.2735	16.61	CFHR
1	196677898	rs12406047	intron	T	0.1151	0.166	5.645e-05	0.6509	0.5281	0.8022	0.1376	0.2015	0.0001058	0.6206	0.4876	0.7899	2.38e-08	2.38e-08	0.6377	0.6377	0.7697	0	CFHR
1	196700322	rs11799595	intron	C	0.1176	0.1668	9.383e-05	0.6624	0.5387	0.8144	0.1372	0.2036	5.815e-05	0.6108	0.4803	0.7767	2.38e-08	2.38e-08	0.6399	0.6399	0.6161	0	CFHR
1	196695742	rs3753396	synonymous	G	0.1165	0.1666	7.108e-05	0.6568	0.5338	0.8082	0.1369	0.202	8.555e-05	0.6173	0.4853	0.7853	2.49e-08	2.49e-08	0.6397	0.6397	0.702	0	CFHR
1	196674982	rs1048663	Intron	A	0.1162	0.1661	7.767e-05	0.6571	0.5336	0.8093	0.1379	0.2026	7.843e-05	0.6154	0.4836	0.7831	2.52e-08	2.52e-08	0.6389	0.6389	0.6866	0	CFHR
1	196679010	rs74213209	Intron	G	0.1162	0.1661	7.85e-05	0.6573	0.5337	0.8095	0.1379	0.2026	7.843e-05	0.6154	0.4836	0.7831	2.55e-08	2.55e-08	0.639	0.639	0.6852	0	CFHR
1	196698651	rs10922107	intron	T	0.1176	0.1666	9.82e-05	0.6632	0.5393	0.8154	0.1372	0.2035	6.047e-05	0.6114	0.4807	0.7776	2.61e-08	2.61e-08	0.6407	0.6407	0.6153	0	CFHR
1	196691625	rs12402808	intron	A	0.1176	0.1666	9.832e-05	0.6632	0.5394	0.8154	0.1372	0.2031	6.332e-05	0.6122	0.4814	0.7786	2.71e-08	2.71e-08	0.641	0.641	0.621	0	CFHR
1	196692148	rs11801630	intron	T	0.1176	0.1666	9.832e-05	0.6632	0.5394	0.8154	0.1372	0.2031	6.332e-05	0.6122	0.4814	0.7786	2.71e-08	2.71e-08	0.641	0.641	0.621	0	CFHR
1	196705520	rs742855	intron	C	0.1181	0.1672	9.589e-05	0.6638	0.5403	0.8156	0.139	0.2032	7.935e-05	0.6186	0.4874	0.7853	3.15e-08	3.15e-08	0.6441	0.6441	0.6608	0	CFHR
1	196709774	rs1065489	missense	A	0.1168	0.1677	5.346e-05	0.6533	0.5314	0.8032	0.1398	0.2018	0.000158	0.6318	0.4979	0.8018	3.25e-08	3.25e-08	0.644	0.644	0.8352	0	CFHR
1	196708455	rs11799380	intron	G	0.1179	0.1681	6.712e-05	0.6579	0.5355	0.8083	0.141	0.2033	0.0001452	0.6323	0.4992	0.801	3.77e-08	3.77e-08	0.6467	0.6467	0.8041	0	CFHR
1	196708891	rs2336221	intron	T	0.1179	0.1681	6.712e-05	0.6579	0.5355	0.8083	0.141	0.2033	0.0001452	0.6323	0.4992	0.801	3.77e-08	3.77e-08	0.6467	0.6467	0.8041	0	CFHR
1	196710157	rs11582939	intron	A	0.1179	0.168	6.864e-05	0.6583	0.5358	0.8087	0.141	0.2033	0.0001452	0.6323	0.4992	0.801	3.87e-08	3.87e-08	0.647	0.647	0.8011	0	CFHR
1	196683274	rs1831280	intron	G	0.1162	0.1662	7.515e-05	0.6566	0.5331	0.8086	0.1415	0.2043	0.0001444	0.6296	0.496	0.7993	4.22e-08	4.22e-08	0.6448	0.6448	0.795	0	CFHR
1	196679927	rs11584505	intron	C	0.1162	0.1661	7.767e-05	0.6571	0.5336	0.8093	0.1415	0.2043	0.0001444	0.6296	0.496	0.7993	4.35e-08	4.35e-08	0.6451	0.6451	0.7913	0	CFHR
1	196687515	rs10489456	intron	A	0.1176	0.1667	9.629e-05	0.6628	0.5391	0.815	0.1408	0.2048	0.0001173	0.6264	0.4937	0.7947	4.56e-08	4.56e-08	0.6469	0.6469	0.7256	0	CFHR
1	196719716	rs529541		G	0.1176	0.168	6.514e-05	0.6561	0.5335	0.8069	0.1468	0.2094	0.0002682	0.647	0.512	0.8177	6.44e-08	6.44e-08	0.6521	0.6521	0.9302	0	CFHR
1	196662459	rs10922096		C	0.4077	0.4665	0.0005644	0.7843	0.6831	0.9004	0.4239	0.4892	1.959e-05	0.6759	0.5647	0.8091	9.52e-08	3.16e-05	0.7422	0.7366	0.1985	39.52	CFHR
1	196704997	rs70620	intron	A	0.1181	0.1673	9.489e-05	0.6637	0.5402	0.8154	0.1481	0.2078	0.0004266	0.6585	0.522	0.8308	1.46e-07	1.46e-07	0.6614	0.6614	0.9604	0	CFHR
1	196705009	rs70621	intron	A	0.1181	0.1672	9.589e-05	0.6638	0.5403	0.8156	0.1481	0.2073	0.0004609	0.6601	0.5232	0.8328	1.58e-07	1.58e-07	0.6622	0.6622	0.9719	0	CFHR
1	196905991	rs139124820	-	C	0.342	0.4131	3.805e-05	0.7426	0.6446	0.8556	0.4234	0.4719	0.001893	0.7527	0.6292	0.9005	2.5e-07	2.5e-07	0.7465	0.7465	0.9077	0	CFHR
2	224593929	rs28434450		G	0.3374	0.2872	0.001519	1.266	1.094	1.465	0.3249	0.2691	0.0001753	1.43	1.186	1.723	1.53e-06	1.83e-06	1.3258	1.3261	0.3138	1.43
1	196926303	rs75799269		A	0.1242	0.1788	3.056e-05	0.6524	0.5338	0.7975	0.1944	0.2444	0.01028	0.7565	0.6113	0.9362	1.62e-06	1.62e-06	0.6994	0.6994	0.3215	0	CFHR
1	196933238	rs11589158		G	0.125	0.1797	2.899e-05	0.6525	0.5342	0.7971	0.1952	0.2444	0.01176	0.7608	0.615	0.9411	1.82e-06	3.74e-06	0.7013	0.7015	0.3027	5.87	CFHR
1	196936992	rs80014984		A	0.125	0.1796	2.991e-05	0.6527	0.5343	0.7975	0.1952	0.243	0.01445	0.7664	0.6192	0.9485	2.4e-06	1.22e-05	0.7037	0.7042	0.282	13.59	CFHR
1	196905982	rs148833787		A	0.1277	0.1832	3.624e-05	0.6552	0.536	0.8007	0.1978	0.2472	0.01263	0.7627	0.6165	0.9436	2.41e-06	3.65e-06	0.7038	0.7039	0.3088	3.47	CFHR
1	196908385	rs146441739		T	0.125	0.1792	3.435e-05	0.6554	0.5366	0.8004	0.1959	0.2447	0.01376	0.7665	0.6203	0.9471	2.56e-06	8.48e-06	0.7057	0.706	0.2916	10.09	CFHR
1	196939842	rs6669207		A	0.1231	0.1781	2.439e-05	0.6473	0.5289	0.7922	0.1957	0.2416	0.01818	0.7732	0.6246	0.9572	2.77e-06	8.27e-05	0.704	0.705	0.236	28.8	CFHR
1	196924288	rs76886884		C	0.125	0.1782	4.501e-05	0.6592	0.5396	0.8053	0.1944	0.2436	0.01244	0.762	0.6157	0.943	2.79e-06	2.79e-06	0.7055	0.7055	0.3314	0	CFHR
1	196924296	rs74822326		G	0.125	0.1782	4.501e-05	0.6592	0.5396	0.8053	0.1944	0.2436	0.01244	0.762	0.6157	0.943	2.79e-06	2.79e-06	0.7055	0.7055	0.3314	0	CFHR
4	23985602	rs34197556		T	0.0912	0.1332	0.0002852	0.6508	0.5161	0.8208	0.1514	0.1872	0.003064	0.6897	0.5393	0.8819	3.01e-06	3.01e-06	0.6688	0.6688	0.7365	0
17	64408364	rs6504427		A	0.1684	0.123	7.477e-05	1.445	1.205	1.734	0.1259	0.1099	0.01486	1.399	1.068	1.833	3.43e-06	3.43e-06	1.4304	1.4304	0.8457	0
17	64408643	rs4630585		G	0.1684	0.123	7.477e-05	1.445	1.205	1.734	0.1259	0.1099	0.01486	1.399	1.068	1.833	3.43e-06	3.43e-06	1.4304	1.4304	0.8457	0
17	64409093	rs4624218		T	0.1684	0.123	7.477e-05	1.445	1.205	1.734	0.1259	0.1099	0.01486	1.399	1.068	1.833	3.43e-06	3.43e-06	1.4304	1.4304	0.8457	0
17	64406157	rs7222507		A	0.1688	0.1236	8.376e-05	1.44	1.201	1.726	0.1277	0.1114	0.01427	1.397	1.069	1.824	3.58e-06	3.58e-06	1.4263	1.4263	0.854	0
2	224591476	rs10198642		T	0.3308	0.2849	0.00323	1.243	1.075	1.436	0.3221	0.2675	0.0002083	1.423	1.181	1.715	4.19e-06	4.13e-05	1.3078	1.3124	0.2614	20.73
22	49351707	rs4824045		A	0.2112	0.1584	4.268e-05	1.415	1.198	1.671	0.1812	0.1364	0.03449	1.298	1.019	1.654	4.89e-06	4.89e-06	1.3764	1.3764	0.5646	0
2	224592097	rs2118522		A	0.3297	0.2841	0.003445	1.241	1.074	1.434	0.3206	0.2669	0.0002463	1.416	1.176	1.706	5.18e-06	3.23e-05	1.3043	1.3078	0.2727	16.87
17	64409702	rs6504428		G	0.1677	0.1222	7.299e-05	1.447	1.206	1.737	0.1238	0.1099	0.02377	1.367	1.042	1.793	5.3e-06	5.3e-06	1.4215	1.4215	0.733	0
17	64400808	rs4417581		A	0.1716	0.1281	0.0001806	1.408	1.177	1.683	0.1315	0.1147	0.01036	1.413	1.085	1.84	5.59e-06	5.59e-06	1.4096	1.4096	0.9826	0
16	69686912	rs6499240		A	0.355	0.4164	0.0003811	0.7768	0.6757	0.8929	0.3582	0.419	0.004932	0.7728	0.6457	0.9249	5.9e-06	5.9e-06	0.7753	0.7753	0.9645	0
2	224595026	rs11684738		T	0.3305	0.2854	0.003533	1.238	1.073	1.43	0.3202	0.268	0.0003005	1.409	1.17	1.698	6.42e-06	2.88e-05	1.2993	1.3023	0.2808	14.04
11	38839389	rs11034967		G	0.3036	0.3705	4.501e-05	0.7371	0.6367	0.8534	0.2938	0.327	0.03817	0.8116	0.6662	0.9887	6.42e-06	6.42e-06	0.7627	0.7627	0.4426	0
1	196667944	rs72734328		G	0.207	0.2507	0.003472	0.7796	0.6598	0.9213	0.2184	0.2865	0.000389	0.6885	0.5602	0.8462	6.65e-06	6.65e-06	0.7422	0.7422	0.3586	0	CFHR
18	58349086	rs75421994		T	0.03805	0.01801	4.463e-05	2.14	1.485	3.084	0.01807	0.0116	0.05783	1.98	0.9776	4.01	6.9e-06	6.9e-06	2.1051	2.1051	0.848	0
1	196667729	rs11580821		T	0.2087	0.2513	0.004339	0.785	0.6648	0.9271	0.2191	0.2879	0.0003107	0.6853	0.558	0.8415	7.25e-06	8.43e-06	0.7439	0.7437	0.3138	1.44	CFHR
22	49327093	rs5770092		T	0.2321	0.1787	7.789e-05	1.384	1.178	1.627	0.1915	0.1512	0.03113	1.299	1.024	1.648	7.58e-06	7.58e-06	1.3566	1.3566	0.6657	0
17	64397474	rs8082587		G	0.1709	0.1277	0.0001986	1.406	1.175	1.683	0.1315	0.1151	0.0129	1.396	1.073	1.815	7.72e-06	7.72e-06	1.4028	1.4028	0.9649	0
17	64400787	rs4417582		T	0.1709	0.1277	0.0001986	1.406	1.175	1.683	0.1327	0.1159	0.01354	1.389	1.07	1.803	8.12e-06	8.12e-06	1.4005	1.4005	0.94	0
17	64401835	rs4622544		C	0.1709	0.1277	0.0001966	1.407	1.175	1.684	0.1315	0.1159	0.0161	1.38	1.062	1.794	9.3e-06	9.3e-06	1.3983	1.3983	0.905	0
17	64403240	rs12709452		G	0.1709	0.1277	0.0001966	1.407	1.175	1.684	0.1315	0.1159	0.0161	1.38	1.062	1.794	9.3e-06	9.3e-06	1.3983	1.3983	0.905	0
11	38818338	rs2016270		C	0.3045	0.3705	5.816e-05	0.7397	0.6386	0.8568	0.2935	0.3243	0.0446	0.8159	0.6689	0.9951	9.57e-06	9.57e-06	0.7658	0.7658	0.4366	0
11	38837048	rs1913056		C	0.3255	0.3903	8.993e-05	0.7496	0.6489	0.8659	0.3098	0.3485	0.03154	0.8088	0.6666	0.9814	9.63e-06	9.63e-06	0.7702	0.7702	0.5369	0
17	64397624	rs6504425		A	0.1709	0.1277	0.0001986	1.406	1.175	1.683	0.1315	0.1161	0.01663	1.378	1.06	1.791	9.86e-06	9.86e-06	1.397	1.397	0.9013	0
17	64397699	rs6504426		A	0.1709	0.1277	0.0001986	1.406	1.175	1.683	0.1315	0.1161	0.01663	1.378	1.06	1.791	9.86e-06	9.86e-06	1.397	1.397	0.9013	0
