# Supplementary material for: Natural resistance to Meningococcal Disease related to CFH loci: Meta-analysis of genome-wide association studies
Source: Sci Rep. 2016 Nov 2;6:35842. doi: 10.1038/srep35842 (PMC5090968; doi:10.1038/srep35842)
Supplement: Supplementary Dataset S3 [file srep35842-s4.xls]

## Sheet: Supplementary Dataset S3
Natural resistance to Meningococcal Disease related to CFH loci: Meta-analysis of genome-wide association studies
Federico Martinón-Torres, Eileen Png, Chiea Chuen Khor, Sonia Davila, Victoria J. Wright, Kar Seng Sim, Ana Vega, Laura Fachal, David Inwald, Simon Nadel, Enitan D Carrol, Nazareth Martinón-Torres, Sonia Marcos Alonso, Angel Carracedo, Elvira Morteruel, Julio López-Bayón, Andrés Concha Torre, Cristina Calvo Monge, Pilar Azcón González de Aguilar, Elisabeth Esteban Torné, María del Carmen Martínez…
Supplementary Dataset S3. Results of conditional analysis in the Spanish (ESIGEM) and the UK (UKMGC) cohorts for top significant SNPs that fall within CFHR gene.
				Spanish													UK
				P-value before condition								P-value after conditioned on					P-value before condition								P-value after conditioned on
SNP	Base pair	Gene location	Risk allele	Frequency cases	Frequency controls	P-value	OR	SE	95% CI		Info score	rs193053835	rs72482675	rs105980	rs6695321	rs1065489	Frequency cases	Frequency controls	P-value	OR	SE	95% CI		Info score	rs193053835	rs72482675	rs105980	rs6695321	rs1065489
rs193053835	196715667	intron	T	0.1235	0.1906	6.914e-05	0.599	0.1288	0.4654	0.771	0.962	NA	NA	NA	0.0381	0.6593	0.1043	0.1559	3.418e-05	0.628	0.1123	0.5039	0.7826	0.965	NA	NA	NA	0.005016	NA
rs72482675	196716924	500 bp downstream	G	0.1388	0.2036	9.722e-05	0.6209	0.1223	0.4885	0.789	0.983	NA	NA	0.05631	0.04465	NA	0.116	0.1686	3.21e-05	0.6442	0.1058	0.5235	0.7925	0.989	NA	NA	NA	0.00611	NA
rs105980	196715666	intron	A	0.1247	0.1908	9.534e-05	0.606	0.1283	0.4713	0.7794	0.962	NA	0.18	NA	0.04955	0.3622	0.1043	0.1559	3.418e-05	0.628	0.1123	0.5039	0.7826	0.965	NA	NA	NA	0.005016	NA
rs6695321	196675861	intron	G	0.3409	0.4053	1.761e-05	0.6672	0.09425	0.5547	0.8026	0.997	0.01327	0.02016	0.01103	NA	0.01228	0.3178	0.3796	0.0001861	0.7604	0.07331	0.6586	0.8779	0.998	0.103	0.1068	0.103	NA	0.101
rs12406047	196677898	intron	T	0.1376	0.2015	0.0001058	0.6206	0.1231	0.4876	0.7899	0.987	NA	NA	0.0596	0.03423	NA	0.1151	0.166	5.645e-05	0.6509	0.1066	0.5281	0.8022	0.989	0.7182	NA	0.7182	0.009465	NA
rs11799595	196700322	intron	C	0.1372	0.2036	5.815e-05	0.6108	0.1226	0.4803	0.7767	0.992	0.1091	NA	0.03892	0.03278	NA	0.1176	0.1668	9.383e-05	0.6624	0.1055	0.5387	0.8144	0.995	0.6901	NA	0.6901	0.01323	NA
rs3753396	196695742	synonymous	G	0.1369	0.202	8.555e-05	0.6173	0.1228	0.4853	0.7853	0.992	NA	NA	0.05885	0.03072	NA	0.1165	0.1666	7.108e-05	0.6568	0.1058	0.5338	0.8082	0.995	0.6905	NA	0.6905	0.009581	NA
rs1048663	196674982	Intron	A	0.1379	0.2026	7.843e-05	0.6154	0.1229	0.4836	0.7831	0.986	0.11	NA	0.03943	0.03411	NA	0.1162	0.1661	7.767e-05	0.6571	0.1063	0.5336	0.8093	0.989	0.7186	NA	0.7186	0.01283	NA
rs74213209	196679010	Intron	G	0.1379	0.2026	7.843e-05	0.6154	0.1229	0.4836	0.7831	0.986	0.11	NA	0.03943	0.03411	NA	0.1162	0.1661	7.85e-05	0.6573	0.1063	0.5337	0.8095	0.989	0.7183	NA	0.7183	0.01283	NA
rs10922107	196698651	intron	T	0.1372	0.2035	6.047e-05	0.6114	0.1227	0.4807	0.7776	0.992	0.1089	NA	0.03892	0.02984	NA	0.1176	0.1666	9.82e-05	0.6632	0.1055	0.5393	0.8154	0.995	0.6902	NA	0.6902	0.01308	NA
rs12402808	196691625	intron	A	0.1372	0.2031	6.332e-05	0.6122	0.1227	0.4814	0.7786	0.992	0.1089	NA	0.03892	0.03064	NA	0.1176	0.1666	9.832e-05	0.6632	0.1055	0.5394	0.8154	0.995	0.6906	NA	0.6906	0.01296	NA
rs11801630	196692148	intron	T	0.1372	0.2031	6.332e-05	0.6122	0.1227	0.4814	0.7786	0.992	0.1089	NA	0.03892	0.03064	NA	0.1176	0.1666	9.832e-05	0.6632	0.1055	0.5394	0.8154	0.995	0.6906	NA	0.6906	0.01296	NA
rs742855	196705520	intron	C	0.139	0.2032	7.935e-05	0.6186	0.1217	0.4874	0.7853	0.999	NA	NA	NA	0.04603	NA	0.1181	0.1672	9.589e-05	0.6638	0.105	0.5403	0.8156	0.997	NA	NA	NA	0.01693	NA
rs1065489	196709774	missense	T	0.1398	0.2018	0.000158	0.6318	0.1215	0.4979	0.8018	TYPED	0.2877	NA	0.1208	0.0667	NA	0.1168	0.1677	5.346e-05	0.6533	0.1054	0.5314	0.8032	TYPED	NA	NA	NA	0.008789	NA
rs11799380	196708455	intron	G	0.141	0.2033	0.0001452	0.6323	0.1207	0.4992	0.801	0.999	NA	NA	NA	0.07193	NA	0.1179	0.1681	6.712e-05	0.6579	0.105	0.5355	0.8083	0.999	NA	NA	NA	0.01127	NA
rs2336221	196708891	intron	T	0.141	0.2033	0.0001452	0.6323	0.1207	0.4992	0.801	1	NA	NA	NA	0.07193	NA	0.1179	0.1681	6.712e-05	0.6579	0.105	0.5355	0.8083	0.999	NA	NA	NA	0.01127	NA
rs11582939	196710157	intron	A	0.141	0.2033	0.0001452	0.6323	0.1207	0.4992	0.801	TYPED	NA	NA	NA	0.07193	NA	0.1179	0.168	6.864e-05	0.6583	0.105	0.5358	0.8087	TYPED	NA	NA	NA	0.01145	NA
rs1831280	196683274	intron	G	0.1415	0.2043	0.0001444	0.6296	0.1217	0.496	0.7993	0.986	0.6004	0.7414	0.3358	0.05095	0.9319	0.1162	0.1662	7.515e-05	0.6566	0.1063	0.5331	0.8086	0.989	0.7957	NA	0.7957	0.01243	NA
rs11584505	196679927	intron	C	0.1415	0.2043	0.0001444	0.6296	0.1217	0.496	0.7993	0.986	0.6004	0.7414	0.3358	0.05095	0.9319	0.1162	0.1661	7.767e-05	0.6571	0.1063	0.5336	0.8093	0.989	0.7682	0.1571	0.7682	0.01263	NA
rs10489456	196687515	intron	A	0.1408	0.2048	0.0001173	0.6264	0.1215	0.4937	0.7947	0.992	0.599	0.7389	0.3344	0.04602	0.9322	0.1176	0.1667	9.629e-05	0.6628	0.1055	0.5391	0.815	0.995	0.742	NA	0.742	0.01275	NA
